# Supplementary material for: Anti-LRP5/6 VHHs promote differentiation of Wnt-hypersensitive intestinal stem cells
Source: Nat Commun. 2019 Jan 21;10:365. doi: 10.1038/s41467-018-08172-z (PMC6341108; doi:10.1038/s41467-018-08172-z)
Supplement: Supplementary file 4 — Source Data [file 41467_2018_8172_MOESM4_ESM.xlsx]

## Sheet: Fig 1b
Normalized luciferase activity
CTRL	LRP6 Overexpression	No Wnt3a	0.018212	0.014794
L-P2-G09	LRP6 Overexpression	Wnt3a	0.03811	0.029206
L-P2-B11	LRP6 Overexpression	Wnt3a	0.044561	0.029939
L-P2-D07	LRP6 Overexpression	Wnt3a	0.037222	0.045354
L-P2-C07	LRP6 Overexpression	Wnt3a	0.048636	0.040019
L-P2-B10	LRP6 Overexpression	Wnt3a	0.039515	0.049807
L-P2-G10	LRP6 Overexpression	Wnt3a	0.051764	0.046013
L-P2-H07	LRP6 Overexpression	Wnt3a	0.064265	0.037045
L-P2-H11	LRP6 Overexpression	Wnt3a	0.049891	0.056132
L-P2-E10	LRP6 Overexpression	Wnt3a	0.067991	0.039107
L-P2-F12	LRP6 Overexpression	Wnt3a	0.079071	0.06642
L-P2-F09	LRP6 Overexpression	Wnt3a	0.068166	0.08572
L-P2-H09	LRP6 Overexpression	Wnt3a	0.086447	0.130439
L-P2-G11	LRP6 Overexpression	Wnt3a	0.085389	0.139343
L-P2-H12	LRP6 Overexpression	Wnt3a	0.16092	0.106447
L-P2-B12	LRP6 Overexpression	Wnt3a	0.167402	0.103265
L-P2-F07	LRP6 Overexpression	Wnt3a	0.17746	0.1229
L-P2-H10	LRP6 Overexpression	Wnt3a	0.180068	0.122118
L-P2-E09	LRP6 Overexpression	Wnt3a	0.21969	0.166123
L-P2-B07	LRP6 Overexpression	Wnt3a	0.230056	0.157832
L-P2-H06	LRP6 Overexpression	Wnt3a	0.380031	0.213028
L-P2-H08	LRP6 Overexpression	Wnt3a	0.267985	0.330533
L-P2-A12	LRP6 Overexpression	Wnt3a	0.471649	0.149935
L-P2-B08	LRP6 Overexpression	Wnt3a	0.361502	0.261725
L-P2-H05	LRP6 Overexpression	Wnt3a	0.411705	0.276977
L-P2-A06	LRP6 Overexpression	Wnt3a	0.360611	0.375468
L-P2-D06	LRP6 Overexpression	Wnt3a	0.429095	0.32874
L-P2-C08	LRP6 Overexpression	Wnt3a	0.398186	0.366053
L-P2-E06	LRP6 Overexpression	Wnt3a	0.511004	0.259174
L-P2-F06	LRP6 Overexpression	Wnt3a	0.409053	0.438117
L-P2-B06	LRP6 Overexpression	Wnt3a	0.415163	0.458213
L-P2-F08	LRP6 Overexpression	Wnt3a	0.751582	0.259579
L-P2-G07	LRP6 Overexpression	Wnt3a	0.546082	0.512861
L-P2-D08	LRP6 Overexpression	Wnt3a	0.767393	0.410593
CTRL	LRP6 Overexpression	Wnt3a	1	1

## Sheet: Fig 1c
Normalized luciferase activity
L-P2-H07	Wnt3a	0.005233	0.006711
L-P2-B10	Wnt3a	0.0084	0.006152
L-P2-D07	Wnt3a	0.006928	0.007759
CTRL	No Wnt3a	0.007427	0.008124
L-P2-G09	Wnt3a	0.006769	0.00895
L-P2-C07	Wnt3a	0.007993	0.008894
L-P2-E10	Wnt3a	0.008417	0.00953
L-P2-B11	Wnt3a	0.008968	0.009406
L-P2-F12	Wnt3a	0.011825	0.012737
L-P2-F09	Wnt3a	0.016491	0.023055
L-P2-G11	Wnt3a	0.019072	0.024992
L-P2-G10	Wnt3a	0.023203	0.029514
L-P2-H11	Wnt3a	0.030223	0.024411
L-P2-F07	Wnt3a	0.027744	0.02929
L-P2-H12	Wnt3a	0.030471	0.033138
L-P2-H09	Wnt3a	0.03764	0.041499
L-P2-H10	Wnt3a	0.035947	0.049189
L-P2-B12	Wnt3a	0.049566	0.058479
L-P2-E09	Wnt3a	0.055309	0.077274
L-P2-H08	Wnt3a	0.157231	0.165333
L-P2-B08	Wnt3a	0.327604	0.306748
L-P2-A12	Wnt3a	0.408301	0.254994
L-P2-H06	Wnt3a	0.33541	0.343455
L-P2-D06	Wnt3a	0.31118	0.384684
L-P2-C08	Wnt3a	0.319209	0.391756
L-P2-E06	Wnt3a	0.4408	0.272807
L-P2-A06	Wnt3a	0.294133	0.489579
L-P2-F06	Wnt3a	0.330612	0.475037
L-P2-G07	Wnt3a	0.323298	0.498955
L-P2-H05	Wnt3a	0.496311	0.339244
L-P2-B06	Wnt3a	0.414536	0.456769
L-P2-F08	Wnt3a	0.56665	0.532018
L-P2-D08	Wnt3a	0.884542	0.954642
L-P2-B07	Wnt3a	1.19312	0.733639
CTRL	Wnt3a	1	1

## Sheet: Fig 2a
Normalized luciferase activity
	12.5µM		2.5µM		0.5µM		0.1µM
CTRL	0.012023	0.028184	0.013293	0.020614	0.014305	0.014736	0.011691	0.010092
L-P2-H09	0.028079	0.039464	0.051232	0.058348	0.210027	0.151275	0.471919	0.396189
L-P2-H07	0.010494	0.018415	0.021213	0.013567	0.046705	0.027054	0.111481	0.092146
L-P2-G10	0.016815	0.023736	0.022785	0.020652	0.056468	0.033795	0.085947	0.066182
L-P2-G09	0.027084	0.530976	0.059311	0.023604	0.122196	0.081891	0.287324	0.21669
L-P2-G07	0.323161	0.384977	0.341895	0.254631	0.669094	0.458783	0.601733	0.230267
L-P2-D07	0.042076	0.056769	0.036413	0.025727	0.060582	0.054804	0.173394	0.13151
L-P2-C08	0.242157	0.349522	0.285364	0.21041	0.368077	0.251705	0.324687	0.262527
L-P2-C07	0.022272	0.034597	0.029959	0.020594	0.096418	0.095576	0.374443	0.269324
L-P2-B11	0.019073	0.022361	0.038654	0.021247	0.149417	0.090943	0.302031	0.270596
L-P2-B10	0.013941	0.024378	0.014845	0.011456	0.033357	0.028525	0.105584	0.060728
L-P2-B07	0.071072	0.127903	0.179166	0.122083	0.507201	0.402103	0.949182	0.625495
CD3	1.04339	1.36096	1.13266	0.894339	0.821928	0.830578	0.86318	0.82296
CTRL	1	1	1	1	1	1	1	1

## Sheet: Fig 2b
Normalized luciferase activity
	12.5µM		2.5µM		0.5µM		0.1µM
CTRL	0.015634	0.012393	0.015634	0.012393	0.015634	0.012393	0.015634	0.012393
L-P2-H09	0.020722	0.019244	0.02222	0.021008	0.076485	0.068678	0.554223	0.414036
L-P2-H07	0.013693	0.016375	0.016076	0.015904	0.016995	0.019386	0.048328	0.049506
L-P2-G10	0.018129	0.023189	0.022033	0.018753	0.022111	0.025116	0.117754	0.084663
L-P2-G09	0.017622	0.045942	0.015689	0.021549	0.050529	0.052382	0.239071	0.229767
L-P2-G07	0.282282	0.2408	0.252758	0.316425	0.391494	0.318585	0.604601	0.628711
L-P2-D07	0.010583	0.015133	0.018222	0.016882	0.020353	0.022013	0.20573	0.06128
L-P2-C08	0.237232	0.173613	0.212665	0.130856	0.205202	0.183655	0.288849	0.246712
L-P2-C07	0.014978	0.017528	0.022381	0.017376	0.032004	0.037907	0.260706	0.239731
L-P2-B11	0.014325	0.019637	0.018045	0.020585	0.054143	0.049578	0.503063	0.401009
L-P2-B10	0.014834	0.018155	0.016249	0.023738	0.044067	0.016967	0.027572	0.022264
L-P2-B07	0.024611	0.031479	0.071337	0.063602	0.238403	0.275543	1.05079	0.680847
CD3	0.885787	0.92033	0.87861	0.776917	0.81939	0.724057	0.983502	0.952657
CTRL	1	1	1	1	1	1	1	1

## Sheet: Fig 2c
Isothermal Titration Calorimetry
L-P2-B10	KD (nM)	KD Deviation	N	N Deviation	ΔΗ [kJ/mol]	ΔΗ deviation	TΔS [kJ/mol]	TΔS deviation
Replicate 1	14.5		1.09		-53.4		8.64
Replicate 2	11.9		1.08		-64.6		19.3
Replicate 3	12.2		1.15		-57.7		12.5
Average	12.8667	1.42244	1.10667	0.0378594	-58.5667	5.65007	13.48	5.39715
L-P2-D07	KD (nM)	KD Deviation	N	N Deviation	ΔΗ [kJ/mol]	ΔΗ deviation	TΔS [kJ/mol]	TΔS deviation
Replicate 1	29.4		0.921		-84.4		41.3
Replicate 2	30.3		0.893		-97		54
Replicate 3	35.7		0.881		-76.6		34.1
Average	31.8	3.40735	0.898333	0.0205264	-86	10.2937	43.1333	10.0759
L-P2-H07	KD (nM)	KD Deviation	N	N Deviation	ΔΗ [kJ/mol]	ΔΗ deviation	TΔS [kJ/mol]	TΔS deviation
Replicate 1	17.8		0.951		-36		-8.25
Replicate 2	18.3		0.991		-26.6		-17.6
Replicate 3	16.3		0.916		-28.1		-16.4
Average	17.4667	1.04083	0.952667	0.0375278	-30.2333	5.05008	-14.0833	5.08732

## Sheet: Fig 4a
Normalized luciferase activity
log[VHH], M	L-P2-B10			L-P2-H07			L-P2-D07
-5	0.478469	0.239234	0.214545	0.512383	0.184304	0.256191	0.0513456	0.200242	0.173872
-5.23045	0.239234	0.239234	0.239234	0.223501	0.171033	0.168395	0.580833	0.153921	0.185431
-5.4609	0.478469	0.239234	0.239234	0.0764219	0.512383	0.256191	0.196031	0.196321	0.119419
-5.69135	0.239234	0.478469	0.239234	0.162835	0.512383	0.256191	0.290416	0.290416	0.290416
-5.9218	0.478469	0.239234	0.239234	0.11339	1.02477	0.174005	0.290416	1.16167	0.290416
-6.15224	0.239234	2.39234	0.239234	0.184535	0.512383	0.139675	0.871249	0.871249	1.16167
-6.38269	0.717703	1.91388	0.478469	0.183689	4.35525	0.768574	3.19458	3.19458	3.19458
-6.61314	2.87081	4.30622	1.91388	2.30572	3.84287	2.8181	9.0029	9.87415	11.0358
-6.84359	15.7895	17.9426	15.0718	17.6772	22.2886	14.0905	32.817	27.5895	27.88
-7.07404	52.6316	52.3923	33.0144	55.8497	61.9983	74.2955	52.8558	71.7328	76.0891
-7.30449	87.5598	79.9043	70.5742	87.8736	78.1383	74.8079	90.6099	81.607	83.0591
-7.53494	79.9043	73.445	59.0909	66.0974	97.3527	89.1546	78.122	87.7057	90.9003
-7.76539	116.986	81.5789	83.4928	114.518	91.2041	83.2622	103.679	87.7057	111.81
-7.99584	73.6842	80.8612	60.0478	63.7916	91.7165	108.113	86.2536	90.6099	103.679
-8.22629	108.852	92.5837	88.756	112.212	102.22	100.427	102.517	90.029	104.55
-8.45673	93.3014	84.9282	88.5167	75.3202	97.8651	111.187	88.577	92.3524	94.6757
-8.68718	110.766	101.435	94.7368	109.906	100.683	99.4022	101.065	94.3853	95.547
-8.91763	96.1722	82.2967	78.9474	83.5184	92.9974	123.484	99.3224	97.8703	129.526
-9.14808	106.938	110.287	107.895	109.906	100.683	99.4022	118.78	92.9332	101.936
-9.37853	110.287	89.7129		83.5184	92.9974	123.484	87.1249	83.9303	128.945

## Sheet: Fig 4b
Normalized luciferase activity
log[VHH], M	L-P2-B10		L-P2-H07		L-P2-D07
-4.89279	-0.0201288	0.0201288	-0.0601142	0.0601142	0.0647309	-0.0647309
-5.49485	0.181159	0.221417	0.320609	0.360685	1.74773	1.82171
-6.09691	1.20773	0.966184	0.941789	0.761447	10.3847	10.995
-6.69897	6.74316	7.30676	4.90933	4.08777	26.5674	26.8078
-7.30103	44.0217	51.087	42.641	36.7498	64.4257	74.1909
-7.90309	81.0789	89.3116	100.671	95.1608	96.8282	87.9323
-8.50515	106.703	93.2971	95.0406	94.2992	108.794	91.2058
-9.10718	95.6119	93.4783	93.4175	106.583	103.745	84.067

## Sheet: Fig 4c
Normalized luciferase activity
PBS	DMSO	1	1
PBS	CHIR	112.429	85.375
CD3	CHIR	99.7143	61
L-P2-B10	CHIR	81.4286	77.125
L-P2-H07	CHIR	67.2857	69.125
L-P2-D07	CHIR	74.4286	47.375

## Sheet: Fig 4d
Normalized luciferase activity
	HEK293T LRP6 KO EV		HEK293T LRP6 KO LRP5
PBS	1	1	8	3
PBS	72	19.5	1332	801
CD3	48	13	1654	582
L-P2-B10	2	1	7	2
L-P2-H07	10	1	54	16.5
L-P2-D07	2	1	6	7.5

## Sheet: Fig 4e
Full blots related to Figure 4e are provided

[truncated: 4 more sheets: Fig 4f, Fig 5b, Fig 5d, Supplementary figure 2]
